# Supplementary material for: Relationship between FFR, CFR and coronary microvascular resistance – Practical implications for FFR-guided percutaneous coronary intervention
Source: PLoS One. 2019 Jan 7;14(1):e0208612. doi: 10.1371/journal.pone.0208612 (PMC6322913; doi:10.1371/journal.pone.0208612)
Supplement: S2 File — Use the Matlab function “get” to retrieve the original data. Read the Matlab documentation (mathworks.com/help/matlab/ref/get.html) for details. (ZIP) [file pone.0208612.s002.zip]

Archive with 7 entries (6 files):
- Supporting Information S2/
- Supporting Information S2/Figure_03.fig
- Supporting Information S2/Figure_04.fig
- Supporting Information S2/Figure_05.fig
- Supporting Information S2/Figure_06.fig
- Supporting Information S2/Figure_08.fig
- Supporting Information S2/Figure_09.fig
